# Supplementary material for: Exploring the Mental, Social, and Lifestyle Effects of a Positive COVID-19 Infection on Syrian Refugees in Jordan: A Qualitative Study
Source: Int J Environ Res Public Health. 2022 Oct 2;19(19):12588. doi: 10.3390/ijerph191912588 (PMC9566814; doi:10.3390/ijerph191912588)
Supplement: Supplementary file 1 [file ijerph-19-12588-s001.zip]

Archive with 1 entries (1 files):
- ijerph-1707271-supplementary.pdf
